# Supplementary material for: Radiographic assessment of pectoral flipper bone maturation in bottlenose dolphins (Tursiops truncatus), as a novel technique to accurately estimate chronological age
Source: PLoS One. 2019 Sep 26;14(9):e0222722. doi: 10.1371/journal.pone.0222722 (PMC6762177; doi:10.1371/journal.pone.0222722)
Supplement: S1 Table — Numbers 1–16 correlate with the 16 anatomical locations outlined in Fig 4. Sum is the total score assigned to each radiograph. (XLSX) [file pone.0222722.s001.xlsx]

## Sheet: Read.Me
Title	Radiographic assessment of pectoral fin bone maturation in bottlenose dolphins (Tursiops truncatus), as a novel technique to accurately estimate chronological age.
Short title	Aging bttlenose dolphins via pectoral fin radiography
Keywords	Age estimation, bone maturation, radiography, skeletal ossification, Tursiops truncatus.
Authors	Ashley Barratclough, Roberto Sanz-Requena, Luis Marti-Bonmati, Todd L. Schmitt, Eric Jensen and Daniel García-Párraga.
Abstract	The most frequently utilized methods to age bottlenose dolphins (Tursiops truncatus) include tooth extraction (counting dental growth layer groups) and dental radiography. These methods are inaccurate in dolphins > 13 years old, due to overlapping of the growth layer groups in dolphins, or worn teeth. A non invasive accurate method of aging free ranging dolphins would improve interpretation of bi…
Column.header
Radiograph.ID	Radiograph Identification Number
Sex	Male or Female
Age.Years	Age in Years
Age.Months	Age in Months
1	Radius score
2	Ulna Score
3	Proximal Second Metacarpal Score
4	Distal Second Metacarpal Score
5	Proximal First Phalanx of Second Metacarpal
6	Distal First Phalanx of Second Metacarpal
7	Second Phalanx of Second Metacarpal
8	Proximal third metacarpal score
9	Distal third metacarpal score
10	Proximal First phalanx of third metacarpal
11	Distal First phalanx of third metacarpal
12	Second Phalanx of Third Metacarpal
13	Proximal metacarpal four
14	Distal metacarpal four
15	First phalanx of metacarpal four
16	Metacarpal five

## Sheet: Radiograph Scores
Animal.ID	Sex	Age.Years	Age.Months	1	2	3	4	5	6	7	8	9	10	11	12	13	14	15	16	Sum
4	F	0.12	1.4	1	1	0	0.5	0	0	0	0	0	0.5	0	0.5	0	0	0	0	3.5
3	F	0	0	0	0	0	0	0	0	0	0	0	0	0	0	0	0	0	0	0
51	F	30.5	366	6	6	6	7	6	7	7	6	6.5	6	6	5	6	6	6	5	97.5
109	M	17.8333	214	5.5	5.5	5	8	5	5	5	5	5	5	5	5	5	4	2	4	79
24	F	6.7	80.4	4.5	5	5	5	4.5	4	4	5	4	4	4	3	5	1	0	3	61
11	F	3.8	45.6	4	4	4	3	3	3	2	4	2	2	2	1	4	0	1	4	43
59	F	40	480	6	6	6	7	7	8	7	6	7	7	8	7	6	7	8	8	111
5	F	0.17	2	1	1	1	1	1.5	1	0.5	1	1	0.5	0	0	0	0	0	-1	8.5
88	M	9	108	4	4	4	3	3	3	3	5	3	3	3	1	3	1	0	5	48
90	M	9	108	4	4	5	4	4	3	3	5	3	3	3	3	4	2	1	5	56
84	M	7.75	93	4	3	5	3	3	4	3	4	3	3	3	2	3	0	0	3	46
108	M	16.5	198	6	6	6	5	6	5	6	6	6	5	5	5	5	4	5	4	85
60	F	41	492	7	7	7	7	7	7	8	6	7	8	8	7	6	7	6	7	112
26	F	7.25	87	4.5	5	5	4.75	4.5	4	4.5	5	4.5	4.5	4	2	5	1	0	4	62.25
99	M	12.9	154	4.5	5	5.5	4	4	4	4	5	4	4	4	4	4.5	4	1	4	65.5
39	F	14	168	5.5	5.5	5	5	5	5	5	5	5	5	4	4	5	1	1	5	71
86	M	9	108	4	3.5	4	4	4	4	4	4.5	3.5	3.5	3	2	5	1	0	5	55
122	M	40	480	7	7	7	7	7	7	5	7	7	5	5	5	6	7	6	6	101
65	M	2.1	25.2	3.5	3	2	2	2	2	1	3	1	1	2	0.5	1	0	0	1	25
6	F	0.583	6.996	2	2	2	2	2	1	1	1	1	1	1	0.5	1	0	0	0	17.5
35	F	12.5	150	6	6	5	5	5	5	5	6	5	5	5	5	5	1	1	6	76
19	F	6.2	74.5	4.5	4.5	4	3	4	4	3	4	3	3	4	3	4	2	3	2	55
42	F	15	180	6	6	5	6	5	5	5	6	6	5	5	5	5	5	1	6	82
101	M	13.5833	163	4.5	4.5	5	4	4	4	4	5	5	4	4	4	5	2	1	4	64
87	M	9	108	4.5	5	5	3	3	3	3	5	3	3	3	2	5	0	0	3	50.5
80	M	5.58333	67	4.5	4.5	4	4	4	3	3	4	3	3	2	2	2	0	1	1	45
2	F	0	0	0	0	0	0	0	0	0	0	0	0	0	0	0	0	0	0	0
118	M	32.9167	395	6	6	6	7	7	6	6	6	6	6	6	6	6	6	6	6	98
40	F	14	169	5.5	6	5	5	5	5	5	5.5	5	5	5	5	5	2	1	5	75
117	M	>30	360	6	6	6	7	7	6	7	6	7	7	5	7	5	7	5	5	99
116	M	29.6667	356	8	7	6	7	6	6	6	6	7	6	6	6	6	5	5	6	99
32	F	10.8	128	5	5	5	5	5	5	5	5	5	5	5	4	5	2	1	6	73
8	F	2	24	3	3	3	3	2.5	2	1	3	2	1.5	1	0.5	2	0	0	1	28.5
36	F	13.1	157	5.5	5	5	5	5	5	4	5	5	5	4	4	5	2	1	5	70.5
50	F	28	336	6	6	6	7	5.5	6	5	6	7	4	5	3	6	5	5	6	88.5
97	M	11	132	4	4	5	3	3	4	3	5	3	3	4	2	4	1	0	4	52
64	M	2	24	3	3	2	2	2	3	1	3	1	1	1	0.5	1	0	0	0	23.5
68	M	3	36	3	3	3	3	3	3	2	3	3	2	2	1	1.5	0	0	1	33.5
100	M	13.5	162	6	5	5	5	6	4	5	5	5	5	4	5	4	3	0	4	71
102	M	14	168	5	5	5.5	5	5	4.5	4.25	5	4.5	4.25	4	3.25	5	1	1	2	64.25
45	F	19.5	234	6	5	5	6	6	6	5	6	7	5	5	2	5	6	5	7	87
13	F	4	48	4	4	4.5	4.5	3	3	3	4	3	3	3	2	3	1	1	1	47
23	F	6.5	78	4.5	4.5	5	4	4	4	3	5	3.5	3	2	2	3	1	2	5	55.5
127	M	58	696	7	7	8	8	8	8	8	8	8	8	8	8	8	8	8	8	126
7	F	2	24	3	3	3	3	2.5	2	2	2.5	2.5	2	2	0.5	2	0	0	1	31
22	F	6.5	78	4.5	4.5	5	3	3	4	3	5	4	3	4	2	5	1	1	2	54
72	M	4	48	3	3	4	3	3	3	3	3	3	3	3	2	3	0	0	2	41
55	F	>35	420	6	6	6	7	7	7	7	6	7	7	7	7	6	8	8	8	110
96	M	10.5	126	5	5	6	4	4	4	3	6	3	4	4	4	4.5	1	1	4	62.5
1	F	-0.5	-6	0	0	0	0	0	0	0	0	0	0	0	0	0	0	-0.5	-1	-1.5
77	M	5.1	61	4	4	4	3	3	3	3	4	3	3	3	3	1	0	0	2	43
38	F	13.7	163	5.5	5.5	5	5	5	5	5	6	5	5	5	5	5	2	2	5	76
29	F	10	120	5	5	5	4	5	4	4	5	4	5	4	4	4	1	1	4	64
57	F	>38	456	6	6	6	7	7	8	6	6	7	7	8	7	6	7	6	7	107
112	M	23	276	6.5	6	6	5	5	5	5	6	6	5	5	5	6	4.5	4	6	86
47	F	22	264	6	5.5	5	6	7	7	7	5	6	6	6	5	6	5	5	6	93.5
34	F	11.5	138	6	6	6	5	5	5	5	6	5	5	5	4	5	4	1	6	79
123	M	42	504	6.5	6.5	5.5	8	8	8	8	7	7	8	8	7.5	8	8	8	8	120
124	M	43	516	7	7	7	8	8	8	8	7	8	8	8	8	8	5	4	4	113
92	M	9.5	114	4	5	4	4	4	4	4	4	4	4	3	3	5	3	1	3	59
62	M	-0.333333	-4	0	0	0	0	0	0	0	0	0	0	0	0	0	0	-1	-1	-2
85	M	8.7	104.4	4	3.5	5	3	3	4	3	5	3	3	3	2	4	0.5	0	4	50
15	F	4.5	54	4	4	4	4	3	3	3	4	3	3	3	2	3	1	0	2	46
48	F	27	324	6	6	6	6.5	6	6	5	5	6	4.5	5	5	6	5	6	6	90
14	F	4	Wild	4	4	4	3	3	3	3	4	3	3	3	1	4	1	1	1	45
110	M	18	216	5	6	5	5	5	5	5	6	5	5	5	5	6	4	5	6	83
49	F	27	324	6	5.5	5.75	6.5	6	6.5	5.5	5.75	8	5.5	8	5.5	5.5	5	5	6.5	96.5
30	F	10	120	5	5	5	5	5	5	5	5	6	5	4	5	6	0	0	6	72
70	M	3.7	44.5	3	3	3	3	3	3	3	3	3	3	2	2	2	0	0	2	38
93	M	9.58333	115	4.5	4.5	5	4	4	4	4	5	4	4	4	4	5	2	1	2	61
58	F	40	480	6.5	5.5	5.5	6.5	6.5	6.5	6.3	7	7	7.5	6	5.5	7	7	7.5	6.5	104.3
91	M	9.4	113	5	5	5	5	4	4	4	5	4	4	3	3	5	3	1	5	65
114	M	28.75	345	8	6	5	5	5	5	5	6	5	5	5	8	5	8	8	6	95
113	M	28	336	6.5	6.5	7.5	7	8	7.5	7.5	8	7.5	7.5	7.5	6.5	8	3.5	4	6	109
74	M	4.5	54	4	3	4	3	3	3	3	4	3	3	3	2	3	0	0	2	43
120	M	>30	360	6	8	6	6	7	7	7	6	8	6	7	6	6	7	6	6	105
56	F	>35	420	6	6	6	7	7	7	7	6	7	6	7	6	6	7	6	8	105
105	M	15.4	185	5	5	5	4	5	5	5	5	4	5	5	5	4	4	4	4	74
107	M	16	192	6	5	5	5	5	5	5	5	5	5	5	5	5	5	2	5	78
69	M	3.1	37	4	3	4	3	3	2	2	3	2	3	1	2	1.5	0	0	2	35.5
12	F	4	48	4	3	4	4	3	3	2.5	4	4	3	3	2	3	1	0	2	45.5
66	M	2.2	26.4	3.5	3	3	3	2.5	3	2	3	2	1.5	2	1	1	0	0	1	31.5
115	M	29.6667	356	6.5	6.5	7	6	6	6	6	7	7	6	6	6	5	4	4	5	94
125	M	44.75	537	8	7	7	8	8	8	6	7	8	6	8	6	6	6	8	6	113
28	F	8.5	102	4.5	5	4.5	4	4	4	4	5	3.5	4	4	2	4	1	0	5	58.5
82	M	6.6	79.2	4	4	4	4	4	3	3	4	3	3	3	3	4	1	1	4	48
54	F	34	408	6	6	6	7	7	7	7	6	7	7	7	7	6	6	5	8	105
25	F	6.9	82	4	4	5	4.5	4	4	4	5	4	4	4	3	5	1	1	2	58.5
43	F	16.5	198	5	5	5	5	5	5	5	5	5	5	5	5	5	3	0	6	74
104	M	14.3	172	5	5	5	4	5	4	5	5	4	4	4	4	5	4	3	4	70
41	F	14.6	174	6	6	5	5	5	5	5	5.5	5	5	5	5	5	2	1	5	75.5
44	F	18.5	222	6	5	5	6	6	6	6	6	7	5	6	5	6	6	2	5	88
75	M	4.9	58	4	3.5	3.5	3	3	3	2.5	3.5	3	3	2	1	3	1	1	2	42
27	F	7.5	90	4.5	4.5	5	5	4	4	4	5	4	3	3	2	5	2	0	4	59
21	F	6.33	76	5	4	5	4	3	4	3	5	4	3	4	3	5	1	1	4	58
18	F	5.58	67	5	4.5	4	4	3	3	3	4	3	2	2	1	1	0	0	2	41.5
89	M	9	108	4	3	4	3	3	3	3	4	3	3	3	3	3	1	0	4	47
67	M	2.4	28.8	3	3	2	2	2	2	1	2	1	1	1	0.5	1	0	0	1	22.5
20	F	6.25	75	5	5	4	4	4	4	3	5	4	3	4	2	4	1	0	2	54
78	M	5.2	62.5	4	4	4	3	3	3	3	4	3	3	3	3	1	0	0	1	42
98	M	12.3	147.5	5	5	5	4	5	4	5	5	5	4	4	3	5	0	0	5	64
95	M	10.17	122	4	5	5	4	4	4	3	5	5	4	3	3	5	1	1	2	58
94	M	10	120	4.5	4.5	5	4	3.75	4.5	4	5	3.25	3.25	3	2	4	0.75	3	3.5	58
31	F	10	120	5	5	5	5	5.5	5	5.5	5	6	5	4	4	5	0	1	6	72
103	M	14.1	169	5	5	5	5	5	5	5	6	5	5	5	5	5	5	0	4	75
52	F	>30	360	8	8	6	7	7	7	8	5	7	5	8	6.5	6	8	5	8	109.5
16	F	5	60	4	4	5	3	4	3	3	4	3	4	3	2	4	1	0	1	48
76	M	5.1	61	4	3.5	4	3	3	3	3	4	3.5	3	3	2.5	4	1	1	1	46.5
53	F	31	372	6	6	6	7	6	7	5	6	7	5	5	4	6	7	6	6	95
83	M	7	84	3.75	3.5	3.75	3	3.75	2.5	2.25	4	3	3	2	2	3.25	1	1	3.5	41.75
17	F	5.41	65	4.5	4.5	5	4	4	4	4	5	4	3	4	2	4	1	0	2	55
63	M	0.9	11	3	2	3	3	3	1	2	3	2	2	1	1	1	0	0	0	27
9	F	2.33	28	3	3	3	3	2.5	2	2	3	3	2.5	2	2	2	0	0	-0.5	32.5
79	M	5.3	63.6	4	4	4	3	3	3	3	4	3	3	3	2	1	0	0	1	41
71	M	3.9	45	3.5	3	3	3	2.5	2	2	3	3	3	2	1	2	0	1	2	36
10	F	2.9	34.8	3	3	3	2	2.5	2	2	3	2	2	2	1.5	3	0.5	0	3	34.5
81	M	5.75	69	4	4	4	3.5	3.5	3	2.3	4	3	3	2	2	4	1	2	2	47.3
106	M	15.5833	187	4.5	4.5	5	4.5	4.5	4.5	4	5	4.5	4.5	4.5	4	4	2	4	4	68
121	M	40	480	6	6	5.5	8	8	7	7	5	8	7	8	7	6	7	6	8	109.5
37	F	13.5	162	6	5	5	5	5	4	5	5	5	5	4	4	5	4	0	6	73
33	F	11.3	136	5	5	5	5	5	5	5	5	5	5	5	4	4	3	1	4	71
111	M	21.1	253	6	6	6	5	6	6	5	6	5	5	5	5	6	5	5	6	88
126	M	49	588	7	7	8	8	8	8	8	7	8	8	8	8	6	7	6	6	118
119	M	35.6667	428	7	7	7	8	6	6	6	6	7	6	8	6	6	8	8	2	104
73	M	4.5	54	4	4	3	3	3	3	2	4	3	3	3	2	1	0	0	1	39
46	F	20	240	6	5	5	6	5	5	5	5	5	5	5	5	5	5	4	7	83
																				0
